# Supplementary material for: High dynamic range capillary electrophoresis method for sensitive detection of low-frequency driver mutations
Source: Sci Rep. 2025 Jul 1;15:21241. doi: 10.1038/s41598-025-01884-5 (PMC12218273; doi:10.1038/s41598-025-01884-5)
Supplement: Supplementary file 1 — Supplementary Information 1. [file 41598_2025_1884_MOESM1_ESM.xlsx]

## Sheet: Suppl Table1
Suppl Table1: Target Muation and Non-specific Muation Detection on HiDy
		10 ng													2 ng
		HiDy (1st)				HiDy (2nd)				Targeted amplicon sequencing					HiDy (1st)				HiDy (2nd)				digital PCR
	Patient	G12V	G12D	G12R	G13D	G12V	G12D	G12R	G13D	G12V	G12D	G12R	G13D		G12V	G12D	G12R	G13D	G12V	G12D	G12R	G13D	G12V	G12D	G12R	G13D
	1		9.40974				9.32527				12.9					7.03897				8.66028				11.419
	2	26.5951	0.86998			28.2008	0.890911			26.6					26.8369	0.751725			28.9735	0.706358			24.4014
	3			14.1889				12.3469	0.408847			13.6					15.0367				11.0206				12.3119
	4
	5		10.8588				10.3729				18.1					10.7674				10.8407				15.6079
	6	50.4192	1.95712			47.3322	1.73597			46.2					49.0579	1.846			52.9406	1.96155			40.4901
	7		9.51792				10.756				12.9					10.5997				9.76988				12.7358
	8	5.90849				4.77982				7.3					8.23724				5.08098				4.09814
	9
	10
	11		39.4302				39.5503				56.5					37.0446				40.9988		0.172894		46.2686
	12
	13		22.0343				22.373				31.3					21.822				22.9556				27.9616
	14	7.0918				7.01731				7.6					6.03139				6.92324				5.92167
	15
	16
	17								0.538737										0.312437			0.260772
	18	26.6087	0.640771			27.3241	0.659926	3.73094	0.151427	26.8					27.4228	0.640005			28.7834	0.655654			23.8188
	19
	20
	21	34.5572	0.823567	9.5092		34.1802	0.840013	8.746		31.6		7.9			33.9828	1.03687	11.1717		36.3901	1.17017	10.3945		29.3728		6.13436
	22
	23
	24	31.7082	1.02229	16.7687		33.1249	1.19892	16.738		26.5		11.7			32.2735	1.04281	14.5757		31.6936	1.04295	16.0202		24.6882		10.9495
	25		0.640889	11.9024	1.02643			12.359	0.702794			12.3					11.1193				10.8952				9.50263
	26		19.9131				21.1512									21.0105				23.5147				27.6049
	27
	28															4.90784				5.63418				4.12124
	29															3.40865				3.22928				6.39478
	30
	31
	32
	33
	34																	0.679164				0.239223
			detected at all methods
			1% >
			0.5~1%		detected at HiDy but not detected at targeted amplicon sequencing or digital PCR
			0.5% <
			N/A
